# Supplementary material for: First Report of Anaplasma phagocytophilum in Galapagos: High Prevalence in Dogs and Circumstantial Evidence for the Role of Rhipicephalus linnaei as Vector
Source: Transbound Emerg Dis. 2025 Jul 3;2025:5542334. doi: 10.1155/tbed/5542334 (PMC12245514; doi:10.1155/tbed/5542334)
Supplement: Supporting Information 1 — BLASTn comparisons of the isolates from the current study with A. phagocytophilum GroEL gene sequences from GenBank (November, 2024) [file 5542334.f1.txt]

>SD020 A. platys 16S 
TCTTCTGTGGGTACCGTCATTATCTTCCCCACTGAAAGAGTTTTACAACCCTAAGGCCTTCCTCACTCACGCGGCATAGCTGGATCAGGCTTGCGCCCATTGTCCAATATTCCCCACTGCTGCCTCCCGTAGGAGTCTGGACCGTATCTCAGTTCCAGTGTGGCTGATCATCCTCTCAGACCAGCTATAGATCACCGCCTTGGTAGGCCTTTACCCTACCAACTAGCTAATCTAACATAGGCTCATCTAATAGCGATAAATCTTTCCCCCGCAGGGATTATACAGTATTACCCACCATTTCTAGTGGCTATCCCATACTACTAGGTAGATTCCTATGCATTACTCACCCGTCTGCCACTAATTTTTATCATAGCAAGCTACGACAAAAAATTAGTGGCAGA

>ID216 A. platys 16S
GTCATTATCTTCCCCACTGAAAGAGTTTTACAACCCTAAGGCCTTCCTCACTCACGCGGCATAGCTGGATCAGGCTTGCGCCCATTGTCCAATATTCCCCACTGCTGCCTCCCGTAGGAGTCTGGACCGTATCTCAGTTCCAGTGTGGCTGATCATCCTCTCAGACCAGCTATAGATCACCGCCTTGGTAGGCCTTTACCCTACCAACTAGCTAATCTAACATAGGCTCATCTAATAGCGATAAATCTTTCCCCCGCAGGGATTATACAGTATTACCCACCATTTCTAGTGGCTATCCCATACTACTAGGTAGATTCCTATGCATTACTCACCCGTCTGCCACTAATTTTTATCATAGCAGTTACCCAACAAAAAATTAGTGGCAGACGGGTGAGTAATGCATAGGAATCTACCTAGTAGTATGGGATAGCCACTAGAAATGGTGGGTAATACTGTATAATCCCTGCGGGGGAAAGA

>D260 A. platys 16S
CATGATAAAAATTAGTGGCAGACGGGTGAGTAATGCATAGGAATCTACCTAGTAGTATGGGATAGCCACTAGTTTTGTCGTAGCTTGCTATGATGGGTTTTGTGATGGAAACGTCCATTCCGCTTTTGAGAAAGCACAGTGTGTTTCCTTGGAAACATTAAGGCTCACAAGCAACTGCATGAAGAAGGCAAATCTCGTTTTAATCATTTTAATTCTTTCTGTTTATTTATTTTGGTTTTGTGTGTGAATGTCTCCTGATTCACTGCAGCGCTGCCGGGGTGGAACGCTGTTGGCTTCCCAAATTATCTTAGTGGCCAACCTGGGAGAGACCAGCGTCATCTGCAGTCTTCCCATCTCAGGACGGTACCCACAGAAGAGTGGCTATTCCATACTATTAGGTAGATTCCTATGCATTACTCACCCGTCTGCCACTAATTTTTATCATA

>D424 A. platys 16S
TGCTATGATAAAAATTAGTGGCAGACGGGTGAGTAATGCATAGGATCTACCTAGTAGTATGGGATAGCCACTAGAAATGGTGGGTAATACTGTATAATCCCTGCGGGGGAAAGATTTATCGCTATTAGATGAGCCTATGTTAGATTAGCTAGTTGGTAGGGTAAAGGCCTACCAAGGCGGTGATCTATAGCTGGTCTGAGAGGATGATCAGCCACACTGGAACTGAGATACGGTCCAGACTCCTACGGGAGGCAGCAGTGGGGAATATTGGACAATGGGCGCAAGCCTGATCCAGCTATGCCGCGTGAGTGAGGAAGGCCTTAGGGTTGTAAAACTCTTTCAGTGGGGAAGATAATGACG

>D610 Anaplasma platys 16S
GCTATGATAAAAATTAGTGGCAGACGGGTGAGTAATGCATAGGAATCTACCTAGTAGTATGGGATAGCCACTAGAAATGGTGGGTAATACTGTATAATCCCTGCGGGGGAAAGATTTATCGCTATTAGATGAGCCTATGTTAGATTAGCTAGTTTGGTAGGGTAAAGGCCTACCAAGGCGGTGATCTATAGCTGGTCTGAGAGGATGATCAGCCACACTGGAACTGAGATACGGTCCAGACTCCTACGGGAGGCAGCAGTGGGGAATATTGGACAATGGGCGCAAGCCTGATCCAGCTATGCCGCGTGAGTGAGGAAGGCCTTAGGGTTGTAAAACTCTTTCAGTGGGGAAGATAATGACG

>D618 A. platys 16S
ATGATAAAAATTAGTGGCAGACGGGTGAGTAATGCATAGGAATCTACCTAGTAGTATGGGATAGCCACTAGAAATGGTGGGTAATACTGTATAATCCCTGCGGGGGAAAGATTTATCGCTATTAGATGAGCCTATGTTAGATTAGCTAGTTGGTAGGGTAAAGGCCTACCAAGGCGGTGATCTATAGCTGGTCTGAGAGGATGATCAGCCACACTGGAACTGAGATACGGTCCAGACTCCTACGGGAGGCAGCAGTGGGGAATATTGGACAATGGGCGCAAGCCTGATCCAGCTATGCCGCGTGAGTGAGGAAGGCCTTAGGGTTGTAAAACTCTTTCAGTGGGGAAGATAATGAC
