# Supplementary material for: First Report of Anaplasma phagocytophilum in Galapagos: High Prevalence in Dogs and Circumstantial Evidence for the Role of Rhipicephalus linnaei as Vector
Source: Transbound Emerg Dis. 2025 Jul 3;2025:5542334. doi: 10.1155/tbed/5542334 (PMC12245514; doi:10.1155/tbed/5542334)
Supplement: Supporting Information 2 — Sequences obtained for A. phagocytophilum GroEL gene [file 5542334.f2.txt]

>SD071 A. phagocytophilum
TATGCTTTCAGAACTGCTATCAACACTACCTATGATAGTAGTTGCGTCTTTTGTGATGCGTACGCTCTTAGCAGTACCAAGATCGCTTAGAGCGATGTCTTCCATCTTAACAGCAAGCTCGTCATTTACTACATACTTAGCGCCTACTATTACAGCAATATCGCCAAGCATGTCTTTTCTCCTGTCACCGAAACCAGGCGCCTTTACAGCAGCAACTTGAAGGCCACCACGGAGCTTATTGAGTACAAGCGTGCTCAGAGCTTCACCTTCAACGTCTTCAGCTATGATGAGCAATGGTCTTCCAGACCGTGCAACGTTTTCTAAGATTGGTAGAATGCTTTGTACAAGATTAATCTTCTTTTCAGTAAGAAATATGTATGGATTTC

>SD092 A. phagocytophilum
ATCCATACATATTTCTTACTGAAAAGAAGATTAATCTTGTACAAAGCATTCTACCAATCTTAGAAAACGTTGCACGGTCTGGAAGACCATTGCTCATCATAGCTGAAGACGTTGAAGGTGAAGCTCTGAGCACGCTTGTACTCAATAAGCTCCGTGGTGGCCTTCAAGTTGCTGCTGTAAAGGCGCCTGGTTTCGGTGACAGGAGAAAAGACATGCTTGGCGATATTGCCGTAATAGTAGGCGCTAAGTATGTAGTAAATGACGAGCTTGCTGTTAAGATGGAAGACATCGCTCTAAGCGATCTAGGTACTGCTAAGAGCGTACGCATCACAAAAGACGCAACTACTATCATAGGTAGTGTTGATAGCAGCTCTGAA

>SD118 A. phagocytophilum
ACCTATTTCTTACTGAAAAGAAGATTAATCTTGTACAAAGCATTCTACCAATCTTAGAAAACGTTGCACGGTCTGGAAGACCATTGCTCATCATAGCTGAAGACGTTGAAGGTGAAGCTCTGAGCACGCTTGTACTCAATAAGCTCCGTGGTGGCCTTCAAGTTGCTGCTGTAAAGGCGCCTGGTTTCGGTGACAGGAGAAAAGACATGCTTGGCGATATTGCTGTAATAGTAGGCGCTAAGTATGTAGTAAATGACGAGCTTGCTGTTAAGATGGAAGACATCGCTCTAAGCGATCTTGGTACTGCTAAGAGCGTACGCATCACAAAAGACGCAACTACTATCATAGGTAGTGTTGATAGCAGTTCTGAAAG

>SD290 A. phagocytophilum
ATCCATACAATATTTCTTACTGAAAAGAAGATTAATCTTGTACAAAGCATTCTACCAATCTTAGAAAACGTTGCACGGTCTGGAAGACCATTGCTCATCATAGCTGAAGACGTTGAAGGTGAAGCTCTGAGCACGCTTGTACTCAATAAGCTCCGTGGTGGCCTTCGAAGTTGCTGCTGTAAAGGCGCCTGGTTTCGGTGACAGGAGTTAAAGACATGCTTGGCGATATTGCTGTAATAGTAGGCGCTAAGTTTGTAGTAAATGACGAGCTTGCTGTTAAGATGGAAGACATCGCTCTAAGCGATCTAGGTACTGCTAAGAGCGTACGCATCACAAAAGACGCAACTACTATCATAGGTAGTGTTGATAGCAGCTCTGAAA

>ID004 A. phagocytophilum
CCATACAATATTTCTTACTGAAAAGAAGATTAATCTTGTACAAAGCATTCTACCAATCTTAGAAAACGTTGCACGGTCTGGAAGACCATTGCTCATCATAGCTGAAGACGTTGAAGGTGAAGGCTCTGAGCACGCTTGTACTCAATAAGCTCCGTGGTGGCCTTCAAGTTGCTGCTGTAGAAGGCGCCTGGTTTCGGTGACAGGAGATAAAGACATGCTTGGCGATATTGCTGTAATAGTAGGCGCTAAGTATGTAGTAAATGACGAGCTTGCTGTTAAGATGGAAGACATCGCTCTAAGCGATCTTGGTACTGCTAAGAGCGTACGCATCACAAAAGACGCAACTACTATCATAGGTAGTGTTGATAGCAGTTCTGAAAGC

>ID029 A. phagocytophilum
TATGCTTTCAGAACTGCTATCAACACTACCTATGATAGTAGTTGCGTCTTTTGTGATGCGTACGCTCTTAGCAGTACCAAGATCGCTTAGAGCGATGTCTTCCATCTTAACAGCAAGCTCGTCATTTACTACATACTTAGCGCCTACTATTACAGCAATATCGCCAAGCATGTCTTTTCTCCTGTCACCGAAACCAGGCGCCTTTACAGCAGCAACTTGAAGGCCACCACGGAGCTTATTGAGTACAAGCGTGCTCAGAGCTTCACCTTCAACGTCTTCAGCTATGATGAGCAATGGTCTTCCAGACCGTGCAACGTTTTCTAAGATTGGTAGAATGCTTTGTACAAGATTAATCTTCTTTTCAGTAAGGAA

>ID046 A. phagocytophilum
TCCATACAATATTCCTTACTGAAAAGAAGATTAATCTTGTACAAAGCATTCTACCAATCTTAGAAAACGTTGCACGGTCTGGAAGACCATTGCTCATCATAGCTGAAGACGTTGAAGGTGAAGCTCTGAGCACGCTTGTACTCAATAAGCTCCGTGGTGGCCTTCAAGTTGCTGCTGTAGAAGGCGCCTGGTTTCGGTGACAGGAGATAAAGACATGCTTGGCGATATTGCTGTAATAGTAGGCGCTAAGTATGTAGTAAATGACGAGCTTGCTGTTAAGATGGAAGACATCGCTCTAAGCGATCTTGGTACTGCTAAGAGCGTACGCATCACAAAAGACGCAACTACTATCATAGGTAGTGTTGATAGCAGTTCTGAAAGC

>ID211 A. phagocytophilum
TCCATACAATATTTCTTACTGAAAAGAAGATTAATCTTGTACAAAGCATTCTACCAATCTTAGAAAACGTTGCACGGTCTGGAAGACCATTGCTCATCATAGCTGAAGACGTTGAAGGTGAAGCTCTGAGCACGCTTGTACTCAATAAGCTCCGTGGTGGCCTTCAAGTTGCTGCTGTAAAGGCTCCTGGTTTCGGTGACAGGAGAAAAGACATGCTTGGCGATATTGCTGTAATAGTAGGCGCTAAGTATGTAGTAAATGACGAGCTTGCTGTTAAGATGGAAGACATCGCTCTAAGCGATCTTGGTACTGCTAAGAGCGTACGCACCACAAAAGACGCAACTACTATCATAGGTAGTGTTGATAGCAGTTCTGAAAGCATA

>FD001 A. phagocytophilum
TTTCAGAACTGCTATCAACACTACCTATGATAGTAGTTGCGTCTTTTGTGATGCGTACGCTCTTAGCAGTACCAAGATCGCTTAGAGCGATGTCTTCCATCTTAACAGCAAGCTCGTCATTTACTACATACTTAGCGCCTACTATTACAGCAATATCGCCAAGCATGTCTTTTCTCCTGTCACCGAAACCAGGCGCCTTTACAGCAGCAACTTGAAGGCCACCACGGAGCTTATTGAGTACAAGCGTGCTCAGAGCTTCACCTTCAACGTCTTCAGCTATGATGAGCAATGGTCTTCCAGACCGTGCAACGTTTTCTAAGATTGGTAGAATGCTTTGTACAAGATTAATCTTCTTTTCAGTAAGAAATATGTATGGATT

>D003 A. phagocytophilum
CCATACATATTCCTTACTGAAAAGAAGATTAATCTTGTACAAAGCATTCTACCAATCTTAGAAAACGTTGCACGGTCTGGAAGACCATTGCTCATCATAGCTGAAGACGTTGAAGGTGAAGCTCTGAGCACGCTTGTACTCAATAAGCTCCGTGGTGGCCTTCAAGTTGCTGCTGTAAAGGCGCCTGGTTTCGGTGACAGGAGAAAAGACATGCTTGGCGATATTGCTGTAATAGTAGGCGCTAAGTATGTAGTAAATGACGAGCTTGCTGTTAAGATGGAAGACATCGCTCTAAGCGATCTTGGTACTGCTAAGAGCGTACGCATCACAAAAGACGCAACTACTATCATAGGTAGTGTTGATAGCAGTTCTGAAAGCAT

>D010  A. phagocytophilum
CCATACAATATTCCTTACTGAAAAGAAGATTAATCTTGTACAAAGCATTCTACCAATCTTAGAAAACGTTGCACGGTCTGGAGGACCATTGCTCATCATAGCTGAAGACGTTGAAGGTGAAGCTCTGAGCACGCTTGTACTCAATAAGCTCCGTGGTGGCCTTCAAGTTGCTGCTGTAAAGGCGCCTGGTTTCGGTGACAGGAGAAAAGACATGCTTGGCGATATTGCTGTAATAGTAGGCGCTAAGTATGTAGTAAATGACGAGCTTGCTGTTAAGATGGAAGACATCGCTCTAAGCGATCTTGGTACTGCTAAGAGCGTACGCATCACAAAAGACGCAACTACTATCATAGGTAGTGTTGATAGCAGTTCTGAAAG

>D132  A. phagocytophilum
TACATATTTCTTACTGAAAAGAAGATTAATCTTGTACAAAGCATTCTACCAATCTTAGAAAACGTTGCACGGTCTGGAAGACCATTGCTCATCATAGCTGAAGACGTTGAAGGTGAAGCTCTGAGCACGCTTGTACTCAATAAGCTCCGTGGTGGCCTTACAAGTTTGCTCGCTGTATAAGGCGCCTGGTTTCGGTGACAGGAGATAAAGACATCGCTTGGCGATATTGCTGTAATAGTAGGCGCTAAGTATGTAGTAAATGACGAGCTTGCTGTTAAGATGGAAGACATCGCTCTAAGCGATCTTGGTACTGCTAAGAGCGTACGCATCACAAAAGACGCAACTACTATCATAGGTAGTGTTGATAGCAGTTCTGAAAGCAT

>D268  A. phagocytophilum
TACATATTCCTTACTGAAAAGAAGATTAATCTTGTACAAAGCATTCTACCAATCTTAGAAAACGTTGCACGGTCTGGAAGACCATTGCTCATCATAGCTGAAGACGTTGAAGGTGAAGCTCTGAGCACGCTTGTACTCAATAAGCTCCGTGGTGGCCTTCGAAGTTGCTGCTGTAAAGGCGCCTGGTTTCGGTGACAGGAGAAAAGACATGCTTGGCGATATTGCTGTAATAGTAGGCGCTAAGTATGTAGTAAATGACGAGCTTGCTGTTAAGATGGAAGACATCGCTCTAAGCGATCTTGGTACTGCTAAGAGCGTACGCATCACAAAAGACGCAACTACTATCATAGGTAGTGTTGATAGCAGCTCTGA

>D635  A. phagocytophilum
CATACATATTTCTTACTGAAAAGAAGATTAATCTTGTACAAAGCATTCTACCAATCTTAGAAAACGTTGCACGGTCTGGAAGACCATTGCTCATCATAGCTGAAGACGTTGAAGGTGAAGCTCTGAGCACGCTTGTACTCAATAAGCTCCGTGGTGGCCTTCGAAGTTGCTGCTGTAGAAGGCGCCTGGTTTCGGTGACAGGAGATAAAGACATGCTTGGCGATATTGCTGTAATAGTAGGCGCTAAGTATGTAGTAAATGACGAGCTTGCTGTTAAGATGGAAGACATCGCTCTAAGCGATCTTGGTACTGCTAAGAGCGTACGCATCACAAAAGACGCAACTACTATCATAGGTAGTGTTGATAGCAGTTCTGAAAG
